# Supplementary material for: Emodin enhances cisplatin-induced cytotoxicity in human bladder cancer cells through ROS elevation and MRP1 downregulation
Source: BMC Cancer. 2016 Aug 2;16:578. doi: 10.1186/s12885-016-2640-3 (PMC4971704; doi:10.1186/s12885-016-2640-3)
Supplement: Additional file 1: Table S1. — Antibodies used in this study. (XLS 7 kb) [file 12885_2016_2640_MOESM1_ESM.xls]

## Sheet: Sheet2
Additional file 1: Table S1. Antibodies used in this study
Antibody	Molecular Wt.	Catalog	Company
MDR1	170 kDa	ab3083	Abcam
MRP1	190 kDa	ab24102	Abcam
MRP2	174 kDa	ab3373	Abcam
ABCG2	70 kDa	ab3380	Abcam
β-actin	42 kDa	ab3280	Abcam
