# Supplementary material for: Emodin enhances cisplatin-induced cytotoxicity in human bladder cancer cells through ROS elevation and MRP1 downregulation
Source: BMC Cancer. 2016 Aug 2;16:578. doi: 10.1186/s12885-016-2640-3 (PMC4971704; doi:10.1186/s12885-016-2640-3)
Supplement: Additional file 2: Table S2. — Primer pairs. (XLS 10 kb) [file 12885_2016_2640_MOESM2_ESM.xls]

## Sheet: Sheet1
Additional file 2: Table S2. Primer pairs used used in study
Primer pairs used for qPCR
Gene	Sequence
MRP1	Forward 5’-CGGAAACCATCCACGACCCTAATC-3’
	Reverse 5’-ACCTCCTCATTCGCATCCACCTGG-3’
β-actin	Forward 5’-CTGGAACGGTGAAGGTGACA-3’
	Reverse 5'-AAGGGACTTCCTGTAACAATGCA-3'
CTR1	Forward 5’-GGGGATGAGCTATATGGACTCC-3’
	Reverse 5’-TCACCAAACCGGAAAACAGTAG-3’
ATP7A	Forward 5’-TGACCCTAAACTACAGACTCCAA-3’
	Reverse 5’-CGCCGTAACAGTCAGAAACAA-3’
ATP7B	Forward 5’-GCCAGCATTGCAGAAGGAAAG-3’
	Reverse 5’-TGATAAGTGATGACGGCCTCT-3’
ABCG2	Forward 5’-TGGCTGTCATGGCTTCAGTA-3’
	Reverse 5’-GCCACGTGATTCTTCCACAA-3’
MRP2	Forward 5’-ATGCTTCCTGGGGATAAT-3’
	Reverse 5’-TCAAAGGCACGGATAACT-3’
MDR1	Forward 5’-CCCATCATTGCAATAGCAGG-3’
	Reverse 5’-GTTCAAACTTCTGCTCCTGA-3’
Primer pairs used for RT-PCR
Gene	Sequence
MRP1	Forward 5’-TGGTGGGCCTCTCAGTGTCTTA-3’
	Reverse 5’-TCGGTAGCGCAGGCAGTAGTTC-3’
β-actin	Forward 5’-GAGACCTTCAACACCCCAGCC-3’
	Reverse 5’-AGACGCAGGATGGCATGGG-3’
The sequences of siRNAs targeting MRP1
siRNA target	Sequence
MRP1	Forward 5’-CGAUGAAGACCAAGACGUAUU-3’
	Reverse 5’-UUGCUACUUCUGGUUCUGCAU-3’
Nonspecific	Forward 5’-AAUUUUUUUCCCCAAAGGGGG-3’
	Reverse 5’-AACCCCCUUUGGGGAAAAAAA-3’
